# Supplementary material for: Synthesis of Nucleoside-like Molecules from a Pyrolysis Product of Cellulose and Their Computational Prediction as Potential SARS-CoV-2 RNA-Dependent RNA Polymerase Inhibitors
Source: Int J Mol Sci. 2022 Jan 4;23(1):518. doi: 10.3390/ijms23010518 (PMC8745730; doi:10.3390/ijms23010518)
Supplement: Supplementary file 1 [file ijms-23-00518-s001.zip]

Archive with 1 entries (1 files):
- ijms-1530382-supplementary.pdf
